# Supplementary material for: Grade 3–4 Immune-Related Adverse Events Induced by Immune Checkpoint Inhibitors in Non-Small-Cell Lung Cancer (NSCLC) Patients Are Correlated with Better Outcome: A Real-Life Observational Study
Source: Cancers (Basel). 2022 Aug 11;14(16):3878. doi: 10.3390/cancers14163878 (PMC9405595; doi:10.3390/cancers14163878)
Supplement: Supplementary file 1 [file cancers-14-03878-s001.zip]

Archive with 1 entries (1 files):
- cancers-1842914-supplementary-.pdf
